# Supplementary material for: Biochemical and physiological characterization of fut4 and fut6 mutants defective in arabinogalactan-protein fucosylation in Arabidopsis
Source: J Exp Bot. 2013 Oct 14;64(18):5537–51. doi: 10.1093/jxb/ert321 (PMC3871811; doi:10.1093/jxb/ert321)
Supplement: Supplementary Data [file supp_ert321_jexbot098897_file003.xlsx]

## Sheet: Sheet1
Table S5. Expression analysis of the FUT4 and FUT6 genes in response to biotic and abiotic stimuli based on microarray data from Genevestigator(https://www.genevestigator.com/gv/).
		FUT4 a		FUT6 a
Categories	Stimulus	Fold Change	p-Value	Fold Change	p-Value
Both FUT4 and FUT6 showed increase or decrease in expression for more than two folds under stimulus conditions
Biotic	P.syringae pv. maculicola (Col-0)/ mock treated leaf samples (Col-0)	22.1	<0.001	6.89	0.002
Stress	hypoxia study 6 (Col-0)/untreated plant samples (Col-0)	2.11	0.048	2.49	0.025
Stress	hypoxia study 6 (Col-0)/ untreated plant samples (Col-0)	2.11	0.048	2.49	0.025
FUT4 but not FUT6 showed increase or decrease in expression for more than two folds under stimulus conditions
Biotic	P.syringae pv. syringae study 2 (Col-0)/ non-infected leaf samples (Col-0)	23.65	0.01	1.45	0.387
Biotic	P.parasitica (6h)/ non-infected root samples (Col-0)	4.31	0.004	-2.11	0.22
Biotic	P.syringae pv. tomato study 12 (Col-0)/ untreated leaf tissue samples (Col-0)	3.94	0.023	1	0.933
Biotic	B.graminis (Col-0)/non-infected rosette leaf samples	3.33	<0.001	1.2	0.016
Biotic	P.syringae pv.phaseolicola (24h)/mock inoculated leaf samples (24h)	2.73	<0.001	1.37	0.04
Biotic	P.syringae pv.tomato study 3 (DC3000 hrC-)/mock inoculated leaf samples (24h)	2.39	<0.001	1.16	0.19
Chemical	cycloheximide/mock treated seedlings	10.37	0.016	-1.76	0.011
Chemical	syringolin study 3 (late)/ solvent treated leaf samples (Col-0; late)	4.53	0.002	-1.01	0.955
Chemical	Chitin/mock treated seedlings	3.98	<0.001	-1.35	0.042
Chemical	ozone/air treated seedlings	2.74	0.044	1.09	0.704
Chemical	benzothiadiazole study 3 (Col-0)/ untreated (Col-0) plant samples	2.36	0.013	1.02	0.898
Chemical	AgNO3/mock treated seedlings	2.05	0.031	-1.05	0.73
Chemical	phenathrene/ untreated Col plant samples	2.02	0.003	1.6	0.028
Elicitor	HrpZ (4h)/H2O treated leaf samples (4h)	10.06	0.004	1.03	0.655
Elicitor	FLG22 study 2 (1h)/ H2O treated Col-0 seedlings (1h)	5.73	<0.001	1.05	0.89
Elicitor	FLG22 study 4 (Col-0)/ untreated leaf disc samples (Col-0)	5.6	0.006	1.13	0.397
Elicitor	GST-PP1(4h)	4.12	<0.001	1	0.817
Elicitor	OGs (1h)/ H2O treated Col-0 seedlings (1h)	4.01	0.002	1.14	0.582
Elicitor	FLG22 (1h)/H2O treated leaf samples (1h)	3.98	<0.001	1.06	0.495
Elicitor	FLG22 study 5 (Col-0)/ untreated leaf disc samples (Col-0)	3.62	0.057	1.2	0.308
Hormone	NAA + FLG22 (1h)/ untreated leaf disc samples (Col-0)	4.93	0.008	1.05	0.687
Hormone	salicylic acid study 4 (Col-0)/ mock treated seedlings	3.15	0.01	1.62	0.245
Hormone	IAA study 9 (Col-0)/ untreated seedling samples (Col-0)	1.92	0.009	-1.09	0.32
Nutrient	N depletion (Col-0)/ seedlings grown under N-replete condition (Col-0)	2.65	<0.001	1.8	<0.001
Stress	cold study 6 (Col-0)/ 20C/18C treated rosette samples (Col-0)	2.21	0.21	-1.01	0.979
Stress	Osmotic (late)/untreated green tissue samples (late)	2.08	0.009	1.26	0.056
FUT6 but not FUT4 showed increase or decrease in expression for more than two folds under stimulus conditions
Hormone	ABA study 6 (Col-0)/untreated plant samples (Col-0)	-1.07	0.491	-2.46	0.003
Light	light study 2/dark grown Col-0 seedlings	-1.03	0.719	-2.08	0.03
Light	light study 6 (Col-0)/dark grown Col-0 seedlings	-1.8	0.029	-3.48	0.003
Nutrient	nitrate starvation/untreated seedlings	1.84	0.031	2.22	<0.001
Nutrient	iron deficiency (LZ4)/mock treated root samples (LZ4)	-1.28	0.64	2.1	0.01
Stress	anoxia study 2/dark grown Col-0 seedling samples	-1.55	0.246	-2.26	0.004
Stress	osmotic study 2 (late)/untreated plant samples (Col-0)	-1.4	0.002	-2.71	<0.001
Stress	heat study 3/dark grown Col-0 seedling samples	-1.75	0.178	-2.81	0.001
Stress	heat/anoxia/dark grown Col-0 seedling samples	-1.39	0.612	-3.48	0.033
a Expression data of FUT4 and FUT6 genes for Arabidopsis (Col-0 ecotype ) were shown.
