# Supplementary material for: Biochemical and physiological characterization of fut4 and fut6 mutants defective in arabinogalactan-protein fucosylation in Arabidopsis
Source: J Exp Bot. 2013 Oct 14;64(18):5537–51. doi: 10.1093/jxb/ert321 (PMC3871811; doi:10.1093/jxb/ert321)
Supplement: Supplementary Data [file supp_ert321_jexbot098897_file002.xlsx]

## Sheet: Roots Fut6vsWTOxalate
Antibody	GlycanGroup	Diff of Cultivar*Intensity = (Fut6 Am_Ox)-(WT Am_Ox)	-log10(p-value) for Diff of Cultivar*Intensity = (Fut6 Am_Ox)-(WT Am_Ox)
CCRC-M31	Arabinogalactan 3	-0.86939	18.7791
JIM8	Arabinogalactan 3	-0.664607	11.1883
JIM15	Arabinogalactan 3	-0.6065	10.1184
JIM7	Homogalacturonan Backbone	-0.491205	13.4661
CCRC-M34	Homogalacturonan Backbone	-0.404092	10.6375
JIM136	Homogalacturonan Backbone	-0.2525	13.7021

## Sheet: Roots DMvsWTAmOX
Antibody	GlycanGroup	Diff of Cultivar*Intensity = (DM Am_Ox)-(WT Am_Ox)	-log10(p-value) for Diff of Cultivar*Intensity = (DM Am_Ox)-(WT Am_Ox)
CCRC-M31	Arabinogalactan 3	-0.870674	18.4798
JIM8	Arabinogalactan 3	-0.642683	10.6132
JIM15	Arabinogalactan 3	-0.613	9.92977
JIM7	Homogalacturonan Backbone	-0.495518	13.2597
CCRC-M34	Homogalacturonan Backbone	-0.41708	10.6483
JIM136	Homogalacturonan Backbone	-0.254333	13.4626

## Sheet: Roots Fut4vsWTCarbonate
Antibody	GlycanGroup	Diff of Cultivar*Intensity = (Fut4 Sod_Carb)-(WT Sod_Carb)	-log10(p-value) for Diff of Cultivar*Intensity = (Fut4 Sod_Carb)-(WT Sod_Carb)
CCRC-M90	Non-Fucosylated Xyloglucan	0.0715	2.27638
CCRC-M50	Non-Fucosylated Xyloglucan	0.0882021	2.03358
CCRC-M48	Non-Fucosylated Xyloglucan	0.0935996	2.5857
CCRC-M49	Non-Fucosylated Xyloglucan	0.100761	2.34302
CCRC-M52	Non-Fucosylated Xyloglucan	0.150981	2.6156
CCRC-M93	Non-Fucosylated Xyloglucan	0.154919	1.96805
CCRC-M103	Non-Fucosylated Xyloglucan	0.166725	2.91241
CCRC-M95	Non-Fucosylated Xyloglucan	0.185766	2.21168
CCRC-M100	Non-Fucosylated Xyloglucan	0.188286	3.13787
CCRC-M101	Non-Fucosylated Xyloglucan	0.210958	2.71642
CCRC-M104	Non-Fucosylated Xyloglucan	0.23139	2.77116
CCRC-M54	Non-Fucosylated Xyloglucan	0.251211	4.05379
CCRC-M88	Non-Fucosylated Xyloglucan	0.253272	2.80648
CCRC-M102	Fucosylated Xyloglucan	0.352147	2.04358
CCRC-M1	Fucosylated Xyloglucan	0.356868	2.77086
CCRC-M84	Fucosylated Xyloglucan	0.405007	2.27879
CCRC-M106	Fucosylated Xyloglucan	0.414121	3.65953
JIM7	Homogalacturonan Backbone	-0.258632	7.17014
CCRC-M38	Homogalacturonan Backbone	0.763657	5.01433
CCRC-M131	Homogalacturonan Backbone	0.786001	3.39075
CCRC-M36	Rhamnogalacturonan I Backbone	0.6645	2.84544
CCRC-M69	Rhamnogalacturonan I Backbone	0.769	4.43414
CCRC-M35	Rhamnogalacturonan I Backbone	0.9445	4.29095
CCRC-M14	Rhamnogalacturonan I Backbone	1.0275	4.48651
CCRC-M155	Xylan 3	0.31765	2.15964
CCRC-M160	Xylan 3	0.343286	2.51769
CCRC-M145	Xylan 3	0.441773	2.20917
CCRC-M146	Xylan 3	0.478921	2.78813
CCRC-M152	Xylan 3	0.548405	2.60673
CCRC-M137	Xylan 3	0.5805	2.39153

## Sheet: Roots Fut6vsWTCarbonate
Antibody	GlycanGroup	Diff of Cultivar*Intensity = (Fut6 Sod_Carb)-(WT Sod_Carb)	-log10(p-value) for Diff of Cultivar*Intensity = (Fut6 Sod_Carb)-(WT Sod_Carb)
CCRC-M21	Rhamnogalacturonan I Arabinogalactan	0.22	2.29168
CCRC-M77	Rhamnogalacturonan I Arabinogalactan	0.31025	2.33062
CCRC-M126	Rhamnogalacturonan I Arabinogalactan	0.32	2.3461
CCRC-M123	Rhamnogalacturonan I Arabinogalactan	0.366	1.85693
CCRC-M32	Rhamnogalacturonan I Arabinogalactan	0.40175	2.62166
CCRC-M122	Rhamnogalacturonan I Arabinogalactan	0.43225	2.3137
CCRC-M42	Rhamnogalacturonan I Arabinogalactan	0.44425	2.58335
CCRC-M41	Rhamnogalacturonan I Arabinogalactan	0.447319	1.91123
CCRC-M24	Rhamnogalacturonan I Arabinogalactan	0.514891	2.78499
JIM132	Rhamnogalacturonan I Arabinogalactan	0.57293	6.36279
CCRC-M125	Rhamnogalacturonan I Arabinogalactan	0.58575	2.80398
CCRC-M15	Rhamnogalacturonan I Arabinogalactan	0.6375	4.24609
CCRC-M13	Rhamnogalacturonan I Arabinogalactan	0.768169	8.32525
CCRC-M80	Rhamnogalacturonan I Arabinogalactan	0.816267	7.976
CCRC-M79	Rhamnogalacturonan I Arabinogalactan	0.9755	7.01778
JIM131	Rhamnogalacturonan I Arabinogalactan	0.9765	5.30399
CCRC-M9	Rhamnogalacturonan I Arabinogalactan	1.02226	7.65607
CCRC-M22	Rhamnogalacturonan I Arabinogalactan	1.0266	12.1491
CCRC-M7	Rhamnogalacturonan I Arabinogalactan	1.0741	10.5143
CCRC-M8	Rhamnogalacturonan I Arabinogalactan	1.12525	7.27949
CCRC-M33	Rhamnogalacturonan I Arabinogalactan	1.13825	9.84713
CCRC-M25	Rhamnogalacturonan I Arabinogalactan	1.15125	7.1257
CCRC-M44	Rhamnogalacturonan I Arabinogalactan	1.16994	10.9558
CCRC-M128	Rhamnogalacturonan I Arabinogalactan	1.17725	7.34355
CCRC-M134	Rhamnogalacturonan I Arabinogalactan	1.258	8.77716
MH4.3E5	Rhamnogalacturonan I Arabinogalactan	1.26225	5.69418
JIM133	Arabinogalactan 4	0.413296	4.34581
CCRC-M91	Arabinogalactan 4	0.46775	4.19078
CCRC-M92	Arabinogalactan 4	0.69625	6.03717
CCRC-M146	Xylan 3	0.316017	1.75175

## Sheet: Roots DMvsWTCarbonate
Antibody	GlycanGroup	Diff of Cultivar*Intensity = (DM Sod_Carb)-(WT Sod_Carb)	-log10(p-value) for Diff of Cultivar*Intensity = (DM Sod_Carb)-(WT Sod_Carb)
CCRC-M134	Rhamnogalacturonan I Arabinogalactan	1.12833	7.64528
CCRC-M33	Rhamnogalacturonan I Arabinogalactan	1.088	9.18477
CCRC-M7	Rhamnogalacturonan I Arabinogalactan	1.01735	9.77184
CCRC-M128	Rhamnogalacturonan I Arabinogalactan	0.997333	5.921
CCRC-M44	Rhamnogalacturonan I Arabinogalactan	0.978681	9.12962
MH4.3E5	Rhamnogalacturonan I Arabinogalactan	0.976333	3.99867
CCRC-M25	Rhamnogalacturonan I Arabinogalactan	0.959667	5.62242
CCRC-M22	Rhamnogalacturonan I Arabinogalactan	0.93955	11.0428
CCRC-M8	Rhamnogalacturonan I Arabinogalactan	0.897667	5.47036
CCRC-M79	Rhamnogalacturonan I Arabinogalactan	0.844333	5.77462
CCRC-M9	Rhamnogalacturonan I Arabinogalactan	0.823541	5.86796
JIM131	Rhamnogalacturonan I Arabinogalactan	0.798333	3.97153
CCRC-M80	Rhamnogalacturonan I Arabinogalactan	0.729398	6.88346
CCRC-M13	Rhamnogalacturonan I Arabinogalactan	0.66167	6.93468
JIM132	Rhamnogalacturonan I Arabinogalactan	0.514619	5.43728
CCRC-M15	Rhamnogalacturonan I Arabinogalactan	0.470333	2.71757
CCRC-M42	Rhamnogalacturonan I Arabinogalactan	0.363667	1.86515
CCRC-M92	Arabinogalactan 4	0.401667	2.89964
JIM133	Arabinogalactan 4	0.272558	2.38719
CCRC-M146	Xylan 3	0.424409	2.53985

## Sheet: Roots Fut6vsWT1MKOH
Antibody	GlycanGroup	Diff of Cultivar*Intensity = (Fut6 _1M_KOH)-(WT _1M_KOH)	-log10(p-value) for Diff of Cultivar*Intensity = (Fut6 _1M_KOH)-(WT _1M_KOH)
	Non-Fucosylated Xyloglucan	-0.68127	20.1933
	Non-Fucosylated Xyloglucan	-0.610187	18.0293
	Non-Fucosylated Xyloglucan	-0.589875	17.6612
	Non-Fucosylated Xyloglucan	-0.50803	6.16889
	Non-Fucosylated Xyloglucan	-0.428077	6.63384
	Non-Fucosylated Xyloglucan	-0.387692	13.4442
	Non-Fucosylated Xyloglucan	-0.34081	5.59184
	Non-Fucosylated Xyloglucan	-0.34025	13.5704
CCRC-M53	Non-Fucosylated Xyloglucan	-0.261627	4.78459
CCRC-M55	Non-Fucosylated Xyloglucan	-0.22838	4.88071
CCRC-M86	Non-Fucosylated Xyloglucan	-0.225116	4.41291
CCRC-M87	Non-Fucosylated Xyloglucan	-0.220674	6.92932
CCRC-M104	Non-Fucosylated Xyloglucan	-0.133849	3.85362
CCRC-M96	Non-Fucosylated Xyloglucan	-0.123235	3.60568
CCRC-M101	Non-Fucosylated Xyloglucan	-0.106865	1.81788
CCRC-M90	Non-Fucosylated Xyloglucan	-0.0977425	3.07045
CCRC-M99	Fucosylated Xyloglucan	-0.633467	6.73429
CCRC-M103	Fucosylated Xyloglucan	-0.519098	3.58966
CCRC-M100	Fucosylated Xyloglucan	-0.476921	4.52693
CCRC-M51	Fucosylated Xyloglucan	-0.446451	3.19075
CCRC-M49	Fucosylated Xyloglucan	-0.396021	3.10269
CCRC-M50	Rhamnogalacturonan I Arabinogalactan	-0.72175	6.58039
CCRC-M52	Rhamnogalacturonan I Arabinogalactan	-0.7085	4.84202
CCRC-M48	Rhamnogalacturonan I Arabinogalactan	-0.70725	4.52196
CCRC-M106	Rhamnogalacturonan I Arabinogalactan	-0.6755	4.42501
CCRC-M84	Rhamnogalacturonan I Arabinogalactan	-0.6345	3.88956
CCRC-M1	Rhamnogalacturonan I Arabinogalactan	-0.612	2.51693
CCRC-M102	Rhamnogalacturonan I Arabinogalactan	-0.5825	7.65296
CCRC-M39	Rhamnogalacturonan I Arabinogalactan	-0.570484	4.60629
CCRC-M126	Rhamnogalacturonan I Arabinogalactan	-0.552581	5.87926
CCRC-M15	Rhamnogalacturonan I Arabinogalactan	-0.5465	7.48077
CCRC-M123	Rhamnogalacturonan I Arabinogalactan	-0.531677	4.9056
CCRC-M134	Rhamnogalacturonan I Arabinogalactan	-0.48375	3.75791
CCRC-M122	Rhamnogalacturonan I Arabinogalactan	-0.482359	2.54526
CCRC-M121	Rhamnogalacturonan I Arabinogalactan	-0.4325	3.66136
CCRC-M21	Rhamnogalacturonan I Arabinogalactan	-0.428	1.80839
CCRC-M60	Rhamnogalacturonan I Arabinogalactan	-0.403899	3.0177
CCRC-M13	Rhamnogalacturonan I Arabinogalactan	-0.3675	1.98124
CCRC-M112	Rhamnogalacturonan I Arabinogalactan	-0.3405	2.0811
CCRC-M12	Arabinogalactan 4	-0.69325	3.92167
JIM1	Arabinogalactan 4	-0.45525	3.5821
CCRC-M24	Arabinogalactan 4	-0.237954	2.06403
CCRC-M77	Xylan 3	-0.219608	1.81863
CCRC-M125	Xylan 3	0.464325	4.20677
JIM16
CCRC-M42
CCRC-M32
CCRC-M78
CCRC-M92
JIM133
CCRC-M129
CCRC-M72
CCRC-M16
CCRC-M19
CCRC-M23
CCRC-M17
JIM101
JIM137
CCRC-M97
MAC265
CCRC-M109
CCRC-M108
CCRC-M154
CCRC-M150
CCRC-M114
CCRC-M110
CCRC-M144
CCRC-M160
CCRC-M138
CCRC-M148
CCRC-M151
CCRC-M140
CCRC-M153
CCRC-M47

## Sheet: Roots DMvsWT1M
Antibody	GlycanGroup	Diff of Cultivar*Intensity = (DM _1M_KOH)-(WT _1M_KOH)	-log10(p-value) for Diff of Cultivar*Intensity = (DM _1M_KOH)-(WT _1M_KOH)
CCRC-M53	Non-Fucosylated Xyloglucan	-0.678129	19.8359
CCRC-M55	Non-Fucosylated Xyloglucan	-0.604801	17.6341
CCRC-M86	Non-Fucosylated Xyloglucan	-0.555577	16.757
CCRC-M96	Non-Fucosylated Xyloglucan	-0.345505	12.0729
CCRC-M90	Non-Fucosylated Xyloglucan	-0.339333	13.2371
CCRC-M87	Non-Fucosylated Xyloglucan	-0.253041	2.43225
CCRC-M104	Non-Fucosylated Xyloglucan	-0.246029	3.24458
CCRC-M99	Non-Fucosylated Xyloglucan	-0.225737	3.82138
CCRC-M101	Non-Fucosylated Xyloglucan	-0.220052	3.09336
CCRC-M103	Non-Fucosylated Xyloglucan	-0.20699	4.15738
CCRC-M100	Non-Fucosylated Xyloglucan	-0.200679	3.66201
CCRC-M51	Non-Fucosylated Xyloglucan	-0.194744	5.83637
CCRC-M49	Non-Fucosylated Xyloglucan	-0.113639	2.97691
CCRC-M50	Non-Fucosylated Xyloglucan	-0.092114	2.32755
CCRC-M89	Non-Fucosylated Xyloglucan	0.172168	2.25371
CCRC-M88	Non-Fucosylated Xyloglucan	0.237956	2.7801
CCRC-M95	Non-Fucosylated Xyloglucan	0.28392	4.21459
CCRC-M106	Fucosylated Xyloglucan	-0.469704	4.59331
CCRC-M84	Fucosylated Xyloglucan	-0.409802	2.49944
CCRC-M102	Fucosylated Xyloglucan	-0.342365	2.12077
CCRC-M39	Fucosylated Xyloglucan	-0.335888	2.37152
CCRC-M1	Fucosylated Xyloglucan	-0.306473	2.41498
CCRC-M15	Rhamnogalacturonan I Arabinogalactan	-0.669667	4.338
CCRC-M126	Rhamnogalacturonan I Arabinogalactan	-0.584667	4.97608
CCRC-M123	Rhamnogalacturonan I Arabinogalactan	-0.525333	2.93769
CCRC-M21	Rhamnogalacturonan I Arabinogalactan	-0.490333	6.1518
CCRC-M112	Rhamnogalacturonan I Arabinogalactan	-0.479667	6.28706
CCRC-M122	Rhamnogalacturonan I Arabinogalactan	-0.476	2.52988
CCRC-M134	Rhamnogalacturonan I Arabinogalactan	-0.473667	2.65074
CCRC-M60	Rhamnogalacturonan I Arabinogalactan	-0.469417	3.44283
JIM1	Rhamnogalacturonan I Arabinogalactan	-0.445	3.22392
CCRC-M12	Rhamnogalacturonan I Arabinogalactan	-0.421065	3.50829
CCRC-M77	Rhamnogalacturonan I Arabinogalactan	-0.386667	3.01988
JIM16	Rhamnogalacturonan I Arabinogalactan	-0.386043	2.71662
CCRC-M13	Rhamnogalacturonan I Arabinogalactan	-0.380996	3.57873
CCRC-M9	Rhamnogalacturonan I Arabinogalactan	0.371208	2.07892
CCRC-M78	Arabinogalactan 4	-0.623667	3.27003
CCRC-M92	Arabinogalactan 4	-0.382667	2.71332
CCRC-M160	Xylan 3	0.521243	4.67945

## Sheet: Roots Fut6vswt4MKOH
Antibody	GlycanGroup	Diff of Cultivar*Intensity = (Fut6 _4M_KOH)-(WT _4M_KOH)	-log10(p-value) for Diff of Cultivar*Intensity = (Fut6 _4M_KOH)-(WT _4M_KOH)
CCRC-M55	Non-Fucosylated Xyloglucan	-0.732437	19.8763
CCRC-M86	Non-Fucosylated Xyloglucan	-0.675375	19.0252
CCRC-M90	Non-Fucosylated Xyloglucan	-0.625	19.5962
CCRC-M53	Non-Fucosylated Xyloglucan	-0.57952	18.5533
CCRC-M96	Non-Fucosylated Xyloglucan	-0.579442	17.3832
CCRC-M104	Non-Fucosylated Xyloglucan	-0.508077	7.92884
CCRC-M99	Non-Fucosylated Xyloglucan	-0.437127	8.40456
CCRC-M103	Non-Fucosylated Xyloglucan	-0.40288	8.98645
CCRC-M51	Non-Fucosylated Xyloglucan	-0.402674	11.9996
CCRC-M100	Non-Fucosylated Xyloglucan	-0.389366	8.1574
CCRC-M101	Non-Fucosylated Xyloglucan	-0.38481	6.41574
CCRC-M49	Non-Fucosylated Xyloglucan	-0.371599	11.3113
CCRC-M87	Non-Fucosylated Xyloglucan	-0.35803	4.04835
CCRC-M52	Non-Fucosylated Xyloglucan	-0.324615	7.44385
CCRC-M48	Non-Fucosylated Xyloglucan	-0.313993	11.0814
CCRC-M50	Non-Fucosylated Xyloglucan	-0.246985	8.07883
CCRC-M93	Non-Fucosylated Xyloglucan	-0.207249	3.31494
CCRC-M88	Non-Fucosylated Xyloglucan	0.220603	2.61311
CCRC-M84	Fucosylated Xyloglucan	-0.692348	5.15863
CCRC-M106	Fucosylated Xyloglucan	-0.644217	6.85708
CCRC-M1	Fucosylated Xyloglucan	-0.631921	6.30733
CCRC-M102	Fucosylated Xyloglucan	-0.538451	4.0813
CCRC-M39	Fucosylated Xyloglucan	-0.366271	2.78969
CCRC-M21	Rhamnogalacturonan I Arabinogalactan	-0.6705	8.78241
CCRC-M123	Rhamnogalacturonan I Arabinogalactan	-0.6585	4.1327
CCRC-M134	Rhamnogalacturonan I Arabinogalactan	-0.65575	4.26275
CCRC-M12	Rhamnogalacturonan I Arabinogalactan	-0.653427	6.23821
CCRC-M15	Rhamnogalacturonan I Arabinogalactan	-0.64	4.26718
CCRC-M122	Rhamnogalacturonan I Arabinogalactan	-0.62475	3.81223
CCRC-M60	Rhamnogalacturonan I Arabinogalactan	-0.613734	5.03655
JIM1	Rhamnogalacturonan I Arabinogalactan	-0.55825	4.51133
CCRC-M13	Rhamnogalacturonan I Arabinogalactan	-0.539331	5.71787
CCRC-M112	Rhamnogalacturonan I Arabinogalactan	-0.5175	7.06823
CCRC-M126	Rhamnogalacturonan I Arabinogalactan	-0.48425	4.09698
CCRC-M8	Rhamnogalacturonan I Arabinogalactan	-0.472	2.47854
JIM16	Rhamnogalacturonan I Arabinogalactan	-0.454149	3.53094
CCRC-M42	Rhamnogalacturonan I Arabinogalactan	-0.347	1.82693
CCRC-M77	Rhamnogalacturonan I Arabinogalactan	-0.27225	1.93968
CCRC-M22	Rhamnogalacturonan I Arabinogalactan	-0.266403	2.80828
CCRC-M78	Arabinogalactan 4	-0.6415	3.54382
CCRC-M92	Arabinogalactan 4	-0.5835	4.90751
JIM13	Arabinogalactan 4	-0.413848	2.15873
JIM133	Arabinogalactan 4	-0.266704	2.42166
CCRC-M149	Xylan 3	0.6345	2.28352
CCRC-M160	Xylan 3	0.758325	7.41154
CCRC-M155	Xylan 3	0.815225	7.76857

## Sheet: Roots DMvsWT4M
Antibody	GlycanGroup	Diff of Cultivar*Intensity = (DM _4M_KOH)-(WT _4M_KOH)	-log10(p-value) for Diff of Cultivar*Intensity = (DM _4M_KOH)-(WT _4M_KOH)
CCRC-M55	Non-Fucosylated Xyloglucan	-0.657468	18.4739
CCRC-M90	Non-Fucosylated Xyloglucan	-0.614667	19.1
CCRC-M96	Non-Fucosylated Xyloglucan	-0.520505	16.013
CCRC-M53	Non-Fucosylated Xyloglucan	-0.509462	16.9542
CCRC-M86	Non-Fucosylated Xyloglucan	-0.48291	15.371
CCRC-M51	Non-Fucosylated Xyloglucan	-0.335744	10.0858
CCRC-M49	Non-Fucosylated Xyloglucan	-0.335639	10.1302
CCRC-M99	Non-Fucosylated Xyloglucan	-0.254404	4.45082
CCRC-M48	Non-Fucosylated Xyloglucan	-0.209056	7.40813
CCRC-M50	Non-Fucosylated Xyloglucan	-0.193781	6.05317
CCRC-M52	Non-Fucosylated Xyloglucan	-0.191474	3.87611
CCRC-M103	Non-Fucosylated Xyloglucan	-0.15499	2.83353
CCRC-M100	Non-Fucosylated Xyloglucan	-0.146345	2.38526
CCRC-M101	Non-Fucosylated Xyloglucan	-0.122718	1.36615
CCRC-M93	Non-Fucosylated Xyloglucan	0.094722	1.06305
CCRC-M95	Non-Fucosylated Xyloglucan	0.36492	5.71421
CCRC-M89	Non-Fucosylated Xyloglucan	0.453835	7.52633
CCRC-M88	Non-Fucosylated Xyloglucan	0.599956	8.37054
CCRC-M58	Non-Fucosylated Xyloglucan	0.67917	8.60755
CCRC-M84	Fucosylated Xyloglucan	-0.451135	2.85346
CCRC-M1	Fucosylated Xyloglucan	-0.192806	1.25582
CCRC-M102	Fucosylated Xyloglucan	-0.189032	0.919066
CCRC-M21	Rhamnogalacturonan I Arabinogalactan	-0.604	7.68387
CCRC-M12	Rhamnogalacturonan I Arabinogalactan	-0.594731	5.40894
CCRC-M15	Rhamnogalacturonan I Arabinogalactan	-0.574333	3.55836
CCRC-M60	Rhamnogalacturonan I Arabinogalactan	-0.512084	3.85911
JIM1	Rhamnogalacturonan I Arabinogalactan	-0.492333	3.68651
CCRC-M112	Rhamnogalacturonan I Arabinogalactan	-0.486	6.37902
CCRC-M134	Rhamnogalacturonan I Arabinogalactan	-0.463667	2.57371
CCRC-M123	Rhamnogalacturonan I Arabinogalactan	-0.461667	2.45886
CCRC-M122	Rhamnogalacturonan I Arabinogalactan	-0.42	2.124
JIM16	Rhamnogalacturonan I Arabinogalactan	-0.413376	2.98311
CCRC-M126	Rhamnogalacturonan I Arabinogalactan	-0.413	3.18622
CCRC-M8	Rhamnogalacturonan I Arabinogalactan	-0.400667	1.88219
CCRC-M13	Rhamnogalacturonan I Arabinogalactan	-0.38333	3.60761
CCRC-M42	Rhamnogalacturonan I Arabinogalactan	-0.283667	1.3122
CCRC-M32	Rhamnogalacturonan I Arabinogalactan	-0.233667	1.16789
CCRC-M77	Rhamnogalacturonan I Arabinogalactan	-0.208	1.26621
CCRC-M25	Rhamnogalacturonan I Arabinogalactan	0.310667	1.23532
CCRC-M9	Rhamnogalacturonan I Arabinogalactan	0.365541	2.03437
CCRC-M92	Arabinogalactan 4	-0.540333	4.28658
CCRC-M78	Arabinogalactan 4	-0.423333	1.91285
JIM133	Arabinogalactan 4	-0.145108	0.982463
CCRC-M146	Xylan 3	0.328742	1.77439
CCRC-M155	Xylan 3	0.835534	7.71625
CCRC-M149	Xylan 3	0.88	3.41849
CCRC-M160	Xylan 3	0.88991	8.43314

## Sheet: Leaves Fut4 VS WT AMOX
Antibody	GlycanGroup	Diff of Cultivar*Intensity = (Fut4 Am_Ox)-(WT Am_Ox)	-log10(p-value) for Diff of Cultivar*Intensity = (Fut4 Am_Ox)-(WT Am_Ox)
JIM1	Rhamnogalacturonan I Arabinogalactan	0.284319	2.06374
JIM16	Rhamnogalacturonan I Arabinogalactan	0.311	2.8939
CCRC-M15	Rhamnogalacturonan I Arabinogalactan	0.3165	1.62237
CCRC-M60	Rhamnogalacturonan I Arabinogalactan	0.34375	1.82903
CCRC-M24	Rhamnogalacturonan I Arabinogalactan	0.3485	1.4517
CCRC-M112	Rhamnogalacturonan I Arabinogalactan	0.371	3.56372
CCRC-M42	Rhamnogalacturonan I Arabinogalactan	0.41725	1.93886
CCRC-M121	Rhamnogalacturonan I Arabinogalactan	0.417667	4.83618
CCRC-M12	Rhamnogalacturonan I Arabinogalactan	0.4265	4.76927
CCRC-M126	Rhamnogalacturonan I Arabinogalactan	0.4345	3.36571
CCRC-M13	Rhamnogalacturonan I Arabinogalactan	0.483503	2.58344
CCRC-M21	Rhamnogalacturonan I Arabinogalactan	0.5185	5.31036
CCRC-M122	Rhamnogalacturonan I Arabinogalactan	0.549162	3.84618
CCRC-M123	Rhamnogalacturonan I Arabinogalactan	0.5505	3.90996
CCRC-M125	Rhamnogalacturonan I Arabinogalactan	0.5545	3.01731
CCRC-M77	Rhamnogalacturonan I Arabinogalactan	0.606	6.31311
JIM131	Rhamnogalacturonan I Arabinogalactan	0.63666	8.27689
CCRC-M128	Rhamnogalacturonan I Arabinogalactan	0.687	4.13554
CCRC-M9	Rhamnogalacturonan I Arabinogalactan	0.703	5.31322
CCRC-M33	Rhamnogalacturonan I Arabinogalactan	0.708	4.70364
CCRC-M22	Rhamnogalacturonan I Arabinogalactan	0.743	7.53127
CCRC-M8	Rhamnogalacturonan I Arabinogalactan	0.75075	3.7885
CCRC-M25	Rhamnogalacturonan I Arabinogalactan	0.8165	5.10472
MH4.3E5	Rhamnogalacturonan I Arabinogalactan	0.828	3.68698
CCRC-M80	Rhamnogalacturonan I Arabinogalactan	0.87775	10.9858
CCRC-M44	Rhamnogalacturonan I Arabinogalactan	0.88625	7.89915
CCRC-M7	Rhamnogalacturonan I Arabinogalactan	0.911	11.7381
CCRC-M79	Rhamnogalacturonan I Arabinogalactan	0.978	9.50049
CCRC-M134	Rhamnogalacturonan I Arabinogalactan	1.03125	10.8961
MAC204	Arabinogalactan 1	0.407327	3.24426
JIM93	Arabinogalactan 1	0.48661	3.38983
CCRC-M133	Arabinogalactan 2	-0.6655	12.2133
JIM12	Arabinogalactan 2	0.493	3.96345
JIM14	Arabinogalactan 2	0.62775	9.90775
MAC207	Arabinogalactan 2	0.660192	3.84393
CCRC-M31	Arabinogalactan 3	-0.36075	21.5405
JIM8	Arabinogalactan 3	-0.33802	9.76786
JIM15	Arabinogalactan 3	-0.29204	7.46563
JIM4	Arabinogalactan 3	0.496532	4.60089
CCRC-M91	Arabinogalactan 4	0.32025	1.8047
CCRC-M78	Arabinogalactan 4	0.42625	2.64018
JIM133	Arabinogalactan 4	0.43225	3.73555
CCRC-M92	Arabinogalactan 4	0.51225	2.91844

[truncated: 4 more sheets: Leaves FUT6VSWTAMOX, Leaves DM VS WTAMOX, Leaves DMVSWT1MKOH, Sheet1]
